# Supplementary material for: Ecological Repellent Preparations Based on Natural Polymers with the Addition of Essential Oils Acting on Ticks
Source: Insects. 2024 Nov 27;15(12):931. doi: 10.3390/insects15120931 (PMC11678291; doi:10.3390/insects15120931)
Supplement: Supplementary file 1 [file insects-15-00931-s001.zip]

Archive with 1 entries (1 files):
- insects-3190285-supplementary.pdf
